# Supplementary material for: Comprehensive Analysis of Physicochemical Properties and Volatile Compounds in Different Strawberry Wines under Various Pre-Treatments
Source: Molecules. 2024 Apr 29;29(9):2045. doi: 10.3390/molecules29092045 (PMC11085539; doi:10.3390/molecules29092045)
Supplement: Supplementary file 1 [file molecules-29-02045-s001.zip]

Archive with 1 entries (1 files):
- molecules-2962240-supplementary.xls
