# Supplementary material for: Comprehensive Analysis of Physicochemical Properties and Volatile Compounds in Different Strawberry Wines under Various Pre-Treatments
Source: Molecules. 2024 Apr 29;29(9):2045. doi: 10.3390/molecules29092045 (PMC11085539; doi:10.3390/molecules29092045)
Supplement: Supplementary file 1 [file molecules-29-02045-s001.zip › molecules-2962240-supplementary.xls]

## Sheet: Sheet2
No.	RT/min	Volatile Compounds	Relative Content（μg/L）
			CJ	NJ	50J	PJ	NM	PM
A1	10.853	1-Hexanol	405.011	697.077	483.36	465.716	950.691	744.681
A2	18.357	1-Hexanol, 2-ethyl-	26.3131	24.7792	34.4054	35.4315	36.8743	18.3428
		Total C6 compounds	431.324	721.856	517.766	501.148	987.565	763.024
B1	46.301	γ-Decanolide	427.22	301.151	451.643	322.698	601.902	243.53
		Total lactones	427.22	301.151	451.643	322.698	601.902	243.53
C1	14.5	Furfural	10.1049	13.7333	11.0714	15.1808	14.2782	21.1643
C2	17.698	Ethanone, 1-(2-furanyl)-	2.08927	4.1112	2.93763	3.0715	3.83901	3.73958
		Total furans	12.1888	17.8445	14.0076	18.2523	18.1172	23.6574
D1	21.182	Linalool	555.249	597.599	665.022	573.733	791.661	516.822
D2	24.175	Geranyl acetone	5.52488	19.3284	8.02007	9.35006	48.805	2.86097
D3	26.995	α-Terpinol	107.825	115.047	106.322	108.69	128.811	64.0382
D4	28.761	Myrtenol	-	20.6343	15.892	18.3813	7.93897	1.9402
D5	29.544	(E)-Farnesene	3.32831	-	-	4.60929	4.16104	2.33169
D6	34.66	(E,E)-Farnesol	39.3788	32.5735	35.2923	61.2062	32.5579	34.7382
D7	35.22	Nerolidol	-	-	-	9.55884	-	-
D8	38.992	Trans-nerolidol	107.195	63.5795	101.436	279.223	208.594	205.71
		Total terpenoids	818.501	848.762	931.985	1064.75	1222.53	828.442
E1	28.334	Methyl salicylate	6.2719	11.5912	12.9402	31.9517	15.8787	20.7304
		Total phenolic esters	6.2719	11.5912	12.9402	31.9517	15.8787	20.7304
		Total varietal aroma compounds	1695.51	1901.2	1928.34	1938.8	2845.99	1879.38
F1	2.34	1-Butanol, 3-methyl-	11694.9	12654	11312.9	7999.3	13947	13746.3
F2	14.597	2,3-Butanediol	24.7924	46.9669	90.178	26.7394	80.1309	59.5967
F3	20.852	1-Octanol	56.5183	67.7358	81.7963	50.8979	236.825	203.684
F4	20.68	2-Nonanol	-	3.47075	3.28461	4.89681	4.98749	5.38076
		Total higher alcohols	11776.2	12772.1	11488.2	8081.84	14269	14014.9
G1	5.052	1-Butanol, 3-methyl-, acetate	3672.29	4261.15	4912	3753.21	1127.99	700.33
G2	11.577	1-Pentanol, 2-methyl-, acetate	7.44267	5.87904	10.1262	4.36798	6.92745	3.17865
G3	13.425	Acetic acid, hexyl ester	514.982	716.743	550.623	651.395	62.0849	37.8558
G4	14.29	3-Hexen-1-ol, acetate, (E)-	-	9.48058	5.53748	-	-	-
G5	14.889	2-Hexen-1-ol, acetate, (Z)-	5.06708	7.71916	7.75584	9.17815	-	2.70157
		Total acetates	4199.78	5000.97	5486.04	4418.15	1197	744.066
H1	12.085	Hexanoic acid, ethyl ester	1574.6	2949.32	3374.33	3454.78	2136	1759.97
H2	13.052	Hex-5-enoic acid, ethyl ester	-	18.8342	34.1463	-	6.80963	-
H3	14.17	3-Hexenoic acid, ethyl ester, (E)-	3.46032	3.77964	8.54731	6.1839	12.9599	8.98126
H4	17.109	Heptanoic acid, ethyl ester	9.11273	24.58	26.9311	23.5163	18.9905	12.6847
H5	20.328	Pentanoic acid, 2-hydroxy-4-methyl-, ethyl ester	20.8772	17.547	24.9155	9.54243	41.668	17.5258
H6	21.657	Octanoic acid, ethyl ester	1518.92	2015.5	2360.58	2666.66	880.552	469.649
H7	22.559	7-Octenoic acid, ethyl ester	4.42282	48.4459	4.99418	14.3848	6.37717	7.98321
H8	23.327	2-Furancarboxylic acid, ethyl ester	17.8327	12.1587	17.787	16.6126	16.0459	19.9513
H9	25.91	Nonanoic acid, ethyl ester	5.44083	5.99151	10.828	6.30678	5.54078	2.13852
H10	28.496	Butanedioic acid, diethyl ester	53.3955	114.889	159.959	53.7362	237.641	50.401
H11	29.766	Decanoic acid, ethyl ester	355.051	631.009	835.999	1140.13	352.231	144.944
H12	30.981	Ethyl 9-decenoate	75.3249	472.64	759.235	672.422	256.4	21.6169
H13	34.033	Tridecanoic acid, 3-hydroxy-, ethyl ester	15.0834	12.0391	23.9428	13.659	35.7367	22.2937
H14	36.967	Dodecanoic acid, ethyl ester	17.1942	23.8687	131.464	99.9028	26.6747	8.16484
		Total fatty acid ethyl esters	3670.72	6350.6	7773.66	8177.84	4033.63	2546.31
I1	18.832	Octanoic acid, methyl ester	2.99604	11.2376	11.2701	27.363	2.51029	6.30662
I2	27.18	Decanoic acid, methyl ester	2.50111	9.99113	10.0307	17.485	3.99334	1.55099
I3	31.36	Octanoic acid, 3-methylbutyl ester	-	9.50876	13.3851	14.854	7.90131	2.94584
I4	37.48	Succinic acid, ethyl 3-methylbutyl ester	4.49911	11.5915	11.8	4.96835	15.6162	6.41739
I5	38.306	Pentadecanoic acid, 3-methylbutyl ester	5.07854	4.6499	3.30851	6.89924	4.42664	3.23718
I6	41.19	Nonanoic acid, 9-oxo-, methyl ester	24.4133	-	2.71128	-	4.56346	1.66498
		Total other esters	39.4881	46.9789	52.5056	71.5695	39.0113	22.123
J1	16.461	Hexanoic acid, 2-methyl-	111.513	48.5589	79.2198	62.7562	106.643	53.3951
J2	23.602	Hexanoic acid	486.79	233.254	381.149	239.23	570.152	184.266
J3	31.629	Octanoic Acid	824.458	185.7	386.89	190.498	203.237	45.8108
		Total fatty acids	1422.76	467.513	847.258	492.484	770.038	283.472
K1	14.986	3-Octanone	17.2068	28.0744	-	17.7315	6.01015	20.155
K2	19.945	2-Dodecanone	10.3462	24.3888	19.0593	12.5739	15.92	16.093
K3	24.872	Decanal	10.729	13.2419	8.05123	2.98138	4.19344	6.66921
		Total aldehydes and ketones	38.282	65.705	26.23	33.2867	26.1236	42.9172
L1	8.077	Styrene	341.632	445.157	462.548	412.242	330.702	283.273
L2	19.189	Benzaldehyde	830.516	206.976	462.815	266.083	189.577	174.008
L3	25.169	Acetophenone	78.6604	21.411	68.2431	37.1354	66.7223	44.8642
L4	27.74	Benzyl Alcohol	3.26108	7.9403	10.3744	14.4268	22.1155	7.71913
L5	30.398	Phenylethyl Alcohol	2833.88	3216.2	3927.71	1403.25	4885.24	1121.99
L6	31.948	Acetic acid, 2-phenylethyl ester	1876.76	1153.7	1738.78	704.559	612.014	235.563
L7	26.444	Benzoic acid, ethyl ester	27.0502	60.9677	82.4422	44.045	185.508	57.3177
L8	31.246	Benzeneacetic acid, ethyl ester	2.44173	6.98208	7.6586	4.13634	7.63194	3.66322
L9	34.973	Benzenepropanoic acid, ethyl ester	8.37344	4.43254	15.9321	18.5147	28.3636	14.6852
L10	41.088	2-Propenoic acid, 3-phenyl-, ethyl ester	251.68	466.929	568.685	558.985	466.253	171.308
L11	38.566	2-Propenoic acid, 3-phenyl-, methyl ester	14.3687	3.22028	3.8129	11.627	4.99482	2.90328
		Total phenylethyls	6268.63	5593.91	7349	3475	6799.12	2117.29
M1	27.6	1H-Indene, 1-methylene-	7.02854	63.5615	7.76325	6.30136	8.71111	4.64819
M2	36.259	Cinnamaldehyde, πmethyl-	5.93003	-	3.4358	2.45668	-	2.47786
M3	43.049	Phenol, 2,4-bis(1,1-dimethylethyl)-	10.2282	10.5802	5.3738	4.80507	25.8151	7.62778
		Total others	23.1867	73.9618	16.5729	13.5612	32.8258	14.7538
		Total fermentative aroma compounds	27439	30371.8	33039.4	24763.7	27166.7	19785.8
		Total aroma compounds	29134.6	32273	34967.8	26702.5	30012.7	21665.2
